# Supplementary material for: Control of Directed Cell Migration after Tubular Cell Injury by Nucleotide Signaling
Source: Int J Mol Sci. 2022 Jul 17;23(14):7870. doi: 10.3390/ijms23147870 (PMC9322613; doi:10.3390/ijms23147870)
Supplement: Supplementary file 1 [file ijms-23-07870-s001.zip]

Archive with 5 entries (5 files):
- Movie S1 - ctrl MO 0.6 mM.mp4
- Movie S2 - p2ry2 MO 0.6 mM.mp4
- Movie S3 - ctr.mp4
- Movie S4 - Diquafosol.mp4
- Suppl. Figures.pdf
